# Supplementary material for: Dietary ε-Polylysine Affects on Gut Microbiota and Plasma Metabolites Profiling in Mice
Source: Front Nutr. 2022 Apr 28;9:842686. doi: 10.3389/fnut.2022.842686 (PMC9097516; doi:10.3389/fnut.2022.842686)
Supplement: Supplementary file 1 [file Data_Sheet_1.XLSX]

## Sheet: Supplementary data1
Quantification of microbes in samples of fecal content
Item	4w								6w								10w
	control-mean	control-SD	300ppm-mean	300ppm-SD	600ppm-mean	600ppm-SD	1200ppm-mean	1200ppm-SD	control-mean	control-SD	300ppm-mean	300ppm-SD	600ppm-mean	600ppm-SD	1200ppm-mean	1200ppm-SD	control-mean	control-SD	300ppm-mean	300ppm-SD	600ppm-mean	600ppm-SD	1200ppm-mean	1200ppm-SD
valid tags	77742	1495.48	77686.4	1205.33	77119.5	923.741	75050.8	2042.55	76008.9	1470.93	78823.4	1776.52	78995.6	1654.86	77816.4	2157.5	59729	7241.37	67909.2	6910.16	70718.9	12493.2	74870.2	7878.22
valid percent	0.9062	0.0116408	0.914	0.0098342	0.919325	0.00803435	0.912213	0.00710984	0.920312	0.0149775	0.919225	0.0152257	0.916988	0.0116878	0.922963	0.0119112	0.798913	0.105264	0.899675	0.0196004	0.8483	0.114522	0.873625	0.0689677
valid meanLength	412.521	1.77362	413.076	1.21307	414.389	0.927461	413.826	0.686709	413.422	2.70609	412.231	2.25778	413.046	0.857554	413.023	1.59724	415.301	1.02826	413.613	2.0693	413.946	1.84878	412.571	2.03716
OUT counts	1983.12	153.409	1891.12	171.813	1823.25	145.718	1867	110.385	1725.12	295.29	2020.88	211.779	1862.38	120.784	1822.38	172.634	2631.12	823.893	2052.25	212.378	2275.62	579.176	2291.62	542.028
Total OTUs	11937

## Sheet: Supplementary data2
The relative abundance of the phylum at 4w
Taxon	p-value	control	300ppm	600ppm	1200ppm
Proteobacteria	2.37166e-05	0.001434	0.001598	0.00213031	0.00305992
Bacteroidetes	0.00234428	0.476109	0.488612	0.600195	0.572375
Firmicutes	0.00259422	0.494011	0.466043	0.368651	0.37811
Verrucomicrobia	0.00532817	0.00349266	0.010405	0.0068329	0.00999092
Deferribacteres	0.0129562	4.35713e-05	2.42439e-05	2.10877e-05	5.65279e-05
Tenericutes	0.0559031	0.00624851	0.0143443	0.0038482	0.0128024
Acidobacteria	0.111875	1.95003e-05	9.68199e-06	2.42349e-05	8.33088e-06
Chloroflexi	0.271537	3.28758e-06	0	1.63454e-06	0
Gemmatimonadetes	0.292124	3.70002e-05	4.49399e-05	3.08653e-05	2.49342e-05
Epsilonbacteraeota	0.351058	0.00481484	0.00533328	0.00480096	0.00834483
Nitrospirae	0.391625	0	0	1.59416e-06	0
Fibrobacteres	0.421164	6.42624e-06	7.99314e-06	3.25956e-06	1.68112e-06
Patescibacteria	0.527755	1.56883e-06	0	3.27699e-06	1.65791e-06
Cyanobacteria	0.555484	0.000143289	0.000106561	0.000118099	0.000120616
Spirochaetes	0.58885	3.2109e-06	4.86237e-06	1.59416e-06	4.98664e-06
Actinobacteria	0.801252	0.000791028	0.000821955	0.000748751	0.000726086
Fusobacteria	0.977917	1.77423e-05	9.64484e-06	1.63074e-05	6.55726e-06
Other	0.819803	0.0128238	0.0126348	0.0125712	0.0143652

## Sheet: Supplementary data3
The relative abundance of the genus at 4w
Taxon	p-value (< 0.05)	control	300ppm	600ppm	1200ppm
Faecalibaculum	5.32645e-06	2.57613e-05	0.000161282	0.000480478	0.000599679
Ileibacterium	7.01534e-06	7.89863e-06	0.00104625	0.000981726	0.000440526
Ruminococcus 2	7.49433e-06	0.000348754	1.7601e-05	0.000139558	2.00472e-05
Ruminococcus 1	7.81914e-06	0.00259482	0.000160923	0.000128265	0.00193773
Prevotella 2	9.32778e-06	0.000329433	0	1.63909e-06	3.36225e-06
Prevotella 1	9.32778e-06	9.51072e-05	1.64422e-06	0	1.73843e-06
Prevotellaceae UCG-003	9.37354e-06	0.000404748	0	1.59416e-06	0.000380349
Christensenellaceae R-7 group	1.09821e-05	0.000234823	2.74521e-05	0.000102232	0.000221153
Parabacteroides	1.28015e-05	0.000381799	0.000470704	0.00185205	0.00111786
Prevotellaceae NK3B31 group	1.53252e-05	4.16438e-05	0	1.62949e-06	1.63365e-06
Butyricimonas	1.89426e-05	0.000169979	4.85883e-06	5.16122e-05	7.13587e-05
Odoribacter	2.42737e-05	0.000404828	0.000558432	0.132541	0.00120951
Coprococcus 2	2.44535e-05	8.67349e-05	3.21234e-06	1.63909e-06	1.33444e-05
Rikenellaceae RC9 gut group	3.08668e-05	0.000458327	0.00024822	0.000121364	0.000137884
Bifidobacterium	3.57673e-05	9.00089e-05	0.000135279	0.000301251	0.000250179
Collinsella	6.27098e-05	7.06503e-05	6.38477e-06	8.1284e-06	3.33275e-05
Alistipes	6.33929e-05	0.000267369	0.000757488	0.000664302	0.000961555
Ruminococcaceae UCG-005	0.00018613	0.000827763	0.00025451	0.000209261	0.000712796
Prevotella 9	0.000190468	0.000487219	7.54368e-05	3.72932e-05	8.66179e-05
Negativibacillus	0.000236469	5.64579e-05	1.62875e-06	1.78506e-05	3.15969e-05
Coriobacteriaceae UCG-002	0.00024488	3.21534e-06	5.47034e-05	3.73236e-05	5.51138e-05
Faecalibacterium	0.000413936	0.000544281	9.03274e-05	0.000106951	8.68688e-05
Ruminococcaceae UCG-002	0.000453404	0.000107187	1.61489e-05	1.46344e-05	1.67174e-05
Tyzzerella 4	0.000654902	5.00826e-05	1.62875e-06	3.26251e-06	2.84267e-05
Anaerotruncus	0.00141081	0.0014565	0.00101473	0.000906173	0.000407663
Escherichia-Shigella	0.00154112	0.000310763	0.000130818	0.000122968	0.00013551
Anaerostipes	0.00221726	6.91373e-05	1.77638e-05	6.00977e-05	2.64377e-05
Family XIII AD3011 group	0.0024793	0.000325967	0.000369381	0.000546477	0.000924662
Akkermansia	0.00532817	0.00349266	0.010405	0.0068329	0.00999092
Subdoligranulum	0.00551266	4.02551e-05	9.72407e-06	8.13844e-06	2.17915e-05
Ruminococcaceae UCG-009	0.0056774	0.00267182	0.00249889	0.00123368	0.00165663
Prevotellaceae UCG-001	0.00949308	3.68966e-05	8.85472e-05	5.17546e-05	8.18436e-05
Robinsoniella	0.0147983	1.44768e-05	0	1.62949e-06	0
Lachnospiraceae NK4A136 group	0.0246033	0.0317609	0.0202474	0.0122716	0.0119729
Ruminococcaceae UCG-013	0.0283614	0.000116888	4.1912e-05	6.62772e-05	0.000105902

## Sheet: Supplementary data4
The relative abundance of the phylum at 6w
Taxon	p-value	control	300ppm	600ppm	1200ppm
Gemmatimonadetes	4.08157e-06	2.47884e-05	0.00024453	0.000124796	0.000364477
Cyanobacteria	3.02639e-05	0.000148976	0.000150418	7.92883e-06	2.71194e-05
Proteobacteria	3.52827e-05	0.00216327	0.00456898	0.00258388	0.00438413
Deferribacteres	0.000106051	3.96128e-05	0.000156369	1.58922e-05	3.02687e-05
Actinobacteria	0.00263252	0.00186727	0.00210954	0.0010648	0.00169805
Fibrobacteres	0.0265792	3.3245e-06	9.51935e-06	1.59505e-05	2.41794e-05
Acidobacteria	0.0366042	2.28904e-05	4.73198e-05	1.88282e-05	3.53981e-05
Spirochaetes	0.10277	3.34314e-06	2.38074e-05	6.36132e-06	8.20015e-06
Epsilonbacteraeota	0.114266	0.00802681	0.0114297	0.0109927	0.00522534
Patescibacteria	0.195598	1.67001e-06	9.49408e-06	3.2161e-06	4.88771e-06
Nitrospirae	0.391625	0	1.58322e-06	0	0
Fusobacteria	0.403802	1.15245e-05	3.17398e-05	3.67305e-05	5.10401e-05
Tenericutes	0.472729	0.00583902	0.00632862	0.00530646	0.0112991
Chloroflexi	0.586699	1.65449e-06	3.18742e-06	6.30014e-06	4.85895e-06
Verrucomicrobia	0.637818	0.0101576	0.0119219	0.0104937	0.0113424
Bacteroidetes	0.705402	0.511223	0.477303	0.514109	0.518383
Firmicutes	0.836244	0.451875	0.474554	0.443047	0.436431
Other	0.182279	0.00859001	0.0111066	0.0121666	0.0106868

## Sheet: Supplementary data5
The relative abundance of the genus at 6w
Taxon	p-value (< 0.05)	control	300ppm	600ppm	1200ppm
Ileibacterium	9.63084e-06	0.00144284	3.78698e-05	3.22234e-06	3.14754e-06
Coriobacteriaceae UCG-002	2.72241e-05	5.94124e-05	7.96709e-06	1.61172e-06	0
Ruminococcus 1	4.26187e-05	0.00216713	0.00141987	0.00195093	3.67355e-05
Christensenellaceae R-7 group	6.16984e-05	0.000234877	0.000196695	0.000164631	1.70105e-06
Faecalibaculum	6.63956e-05	0.00034403	6.0423e-05	0.000107428	0.000153181
Collinsella	0.000133431	2.13787e-05	0.000360594	6.1802e-05	2.7714e-05
Bifidobacterium	0.00017276	0.000478963	0.000164903	0.000134898	9.22652e-05
Faecalibacterium	0.000178715	0.000127085	0.00021202	0.000455624	0.00013458
Roseburia	0.000234002	0.00176507	0.00157838	0.00104886	0.000171639
Rikenellaceae RC9 gut group	0.000461114	0.000350385	0.000108927	0.000334635	0.000302952
Ruminococcaceae UCG-002	0.000601757	1.99206e-05	6.3164e-05	8.76548e-05	2.07804e-05
Marvinbryantia	0.00133365	0.00526955	0.0035157	0.00131346	0.000326978
Ruminococcaceae UCG-014	0.00169466	0.00299373	0.00319952	0.0162092	0.0124056
Alistipes	0.00182883	0.000923147	0.000688402	0.000303255	0.000747801
Butyricicoccus	0.00300344	3.10855e-05	0.000162741	5.69829e-05	5.08025e-05
Lachnospiraceae UCG-001	0.00407262	2.66208e-05	8.84727e-05	2.8507e-05	3.02546e-05
Parabacteroides	0.0058604	0.038904	0.000637915	0.000386982	0.000444613
Intestinimonas	0.00830143	0.0143764	0.0176431	0.0195044	0.0363854
Lactobacillus	0.0132438	0.0202643	0.0062125	0.00985883	0.00803579
Actinobacillus	0.0147983	0	9.62799e-06	1.55054e-06	0
Ruminococcaceae UCG-003	0.0204437	0	3.1515e-06	1.42423e-05	1.56759e-06
Tyzzerella 4	0.0318668	3.29056e-05	7.89546e-06	2.53004e-05	1.1416e-05
Ruminococcaceae UCG-004	0.0479895	5.55188e-05	0.000124428	6.69173e-05	0.000117192

## Sheet: Supplementary data6
The relative abundance of the phylum at 10w
Taxon	p-value	control	300ppm	600ppm	1200ppm
Actinobacteria	0.00338533	0.00583661	0.00735065	0.00296761	0.00295562
Acidobacteria	0.00528625	0.000390951	1.34719e-05	7.69693e-05	0.000659785
Proteobacteria	0.0173965	0.0169491	0.00567919	0.00769961	0.0135378
Firmicutes	0.0367803	0.343047	0.456376	0.432538	0.511343
Bacteroidetes	0.0387161	0.613113	0.506696	0.53289	0.444806
Patescibacteria	0.0476844	5.86569e-05	5.69159e-06	3.18269e-05	4.61127e-05
Gemmatimonadetes	0.0567609	0.00148078	0.000245559	0.000349193	0.00165962
Nitrospirae	0.0960067	0.000112391	0	7.36001e-06	0.000292763
Zixibacteria	0.101718	6.78549e-06	0	0	1.95676e-05
Deferribacteres	0.117039	0.000346795	3.32554e-05	0.000311641	0.000149069
Chloroflexi	0.130883	1.41559e-05	0	3.23936e-06	7.57316e-06
Calditrichaeota	0.226973	0.000113008	0	2.45334e-06	0.000292763
Spirochaetes	0.318667	4.06016e-05	1.53095e-05	1.61919e-05	2.2384e-05
Rokubacteria	0.391625	4.30841e-06	0	0	0
Fusobacteria	0.465098	8.88513e-05	4.4084e-05	6.84134e-05	6.32199e-05
Verrucomicrobia	0.518314	0.000811846	0.00216587	0.00315956	0.00219651
Latescibacteria	0.556086	2.55764e-05	0	4.90668e-06	4.34836e-05
Elusimicrobia	0.558302	4.30841e-06	0	0	1.08709e-05
Cyanobacteria	0.665715	3.95281e-05	5.95768e-05	6.32631e-05	0.000143008
Fibrobacteres	0.671171	4.85814e-05	2.50164e-05	2.01387e-05	3.26136e-05
Epsilonbacteraeota	0.677688	0.00471963	0.00688507	0.00782049	0.00725639
Tenericutes	0.709402	0.00269738	0.00238065	0.00256612	0.00271202
Entotheonellaeota	0.782628	6.46262e-06	0	2.45334e-06	1.08709e-05
Other	0.12753	0.0100436	0.012024	0.00939989	0.0117389

## Sheet: Supplementary data7
The relative abundance of the genus at 10w
Taxon	p-value (< 0.05)	control	300ppm	600ppm	1200ppm
Allobaculum	3.38688e-06	0	0.000191602	0.000105943	3.38118e-05
Ileibacterium	4.58031e-06	0.00237553	0.000444892	0.00150256	0.000876114
Prevotellaceae UCG-003	6.55994e-06	0	0.000420654	7.3336e-05	8.53484e-05
Prevotella 1	1.25644e-05	0	0	6.87531e-05	2.13381e-05
Lachnospiraceae UCG-010	2.61285e-05	4.22095e-06	0.000146298	4.95881e-05	3.59612e-05
Parasutterella	0.000166711	4.63393e-05	0.000526042	0.000146867	8.00665e-05
Ruminococcus 1	0.000218983	0.000781025	0.0020035	0.00279007	0.00362475
Ruminococcaceae UCG-005	0.000251063	0.000159349	0.000775696	0.000364704	0.000351673
Christensenellaceae R-7 group	0.00122554	3.34742e-05	0.000227778	0.000299512	0.000238749
Ruminococcaceae UCG-004	0.00132723	9.12452e-06	6.17783e-05	0.000154079	0.000140503
Holdemania	0.00181777	0	5.75226e-06	0	1.67559e-05
Ruminococcus 2	0.00273985	0.000122858	2.08635e-05	0.000113335	7.77436e-05
Anaerostipes	0.00414876	4.0623e-05	5.45548e-05	0.000159442	0.000101166
Lachnospiraceae UCG-001	0.00477857	0.000377934	3.98381e-06	0.000266642	0.000118775
Ruminococcaceae UCG-014	0.00560282	0.00403972	0.00261511	0.00609842	0.00909167
Odoribacter	0.00898323	0.0136583	0.0595162	0.0722329	0.0878977
Alistipes	0.00964393	0.0403493	0.00243756	0.0192191	0.00827695
Lachnospiraceae NK4B4 group	0.0289226	1.88012e-06	1.83331e-05	8.0718e-06	1.27298e-05
Intestinimonas	0.0325959	0.00733079	0.0139999	0.0157729	0.0147893
Blautia	0.0339653	0.00974781	0.0458594	0.0380295	0.0557585
Parabacteroides	0.0404394	0.0429119	0.00123861	0.0035973	0.00197221
Streptomyces	0.0446804	0.000119106	3.13339e-05	2.60081e-05	4.76368e-05

## Sheet: Supplementary data8
KEGG (10w)
L2	L3	p-value (< 0.05)	control	300ppm	600ppm	1200ppm
Metabolism	Lipid Metabolism	0.00750086	933058	1.15929e+06	1.22196e+06	1.32971e+06
	Carbohydrate Metabolism	0.0143616	3.51538e+06	4.45423e+06	4.66457e+06	5107344
	Glycan Biosynthesis and Metabolism	0.0401299	981588	1.19272e+06	1.23886e+06	1.28659e+06
	Energy Metabolism	0.0133656	2025241	2518500	2.62896e+06	2.78121e+06
	Amino Acid Metabolism	0.0141198	3.3399e+06	4.16857e+06	4.36226e+06	4.67076e+06
	Metabolism of Other Amino Acids	0.0175329	525059	647730	675322	722467
	Nucleotide Metabolism	0.0141382	1.39709e+06	1.75703e+06	1.83828e+06	1.95895e+06
	Metabolism of Cofactors and Vitamins	0.0132785	1.43888e+06	1.78698e+06	1.87338e+06	1.9808e+06
	Metabolism of Terpenoids and Polyketides	0.0105722	545597	668742	702322	745309
	Biosynthesis of Other Secondary Metabolites	0.0142123	346105	431202	448562	479966
	Xenobiotics Biodegradation and Metabolism	0.0077725	527190	651775	687537	772979
	Metabolism	0.00796945	852808	1.08488e+06	1.1442e+06	1243881
Genetic Information Processing	Signal Transduction	0.00986169	514056	679550	705600	804579
	Transcription	0.0105722	853213	1.14255e+06	1.20849e+06	1.36364e+06
	Genetic Information Processing	0.0112002	841578	1068530	1.12272e+06	1.21547e+06
	Translation	0.0115581	1.95259e+06	2.43995e+06	2.54937e+06	2.69993e+06
	Folding, Sorting and Degradation	0.0133656	836973	1031214	1.08247e+06	1.13917e+06
	Signaling Molecules and Interaction	0.035029	65088.4	79286.4	82831	86935.9
	Enzyme Families	0.0111124	759566	982741	1.02793e+06	1.12402e+06
	Replication and Repair	0.0151513	3.05577e+06	3.82531e+06	4.01774e+06	4.26864e+06
Cellular Processes	Cell Motility	0.0155722	746678	1.08686e+06	1.11575e+06	1.34159e+06
	Cell Growth and Death	0.016406	180474	221366	232474	247514
	Cellular Processes and Signaling	0.0117721	1.27433e+06	1.6045e+06	1.68965e+06	1.82979e+06
	Membrane Transport	0.0101108	3.6645e+06	5.06051e+06	5.27383e+06	6.16232e+06

## Sheet: Supplementary data9
The different metabolites of glycerophospholipids
Metaboites		control	300ppm	600ppm	1200ppm
PC	PC(18:0/0:0)	97716.7	75888	69865.4	66992.4
	PC(16:0/0:0)	22888.5	17355	16110.9	15928.6
	PC(18:1(9Z)/0:0)[rac]	16541.6	12741.2	13814.4	11810.3
	PC(16:0/20:5(5Z,8Z,11Z,14Z,17Z))	9114.83	6328.13	6354.58	5293.95
	PC(0:0/16:0)	5672.36	3625.29	4087.77	4115.31
	PC(18:2(9Z,12Z)/22:5(4Z,7Z,10Z,13Z,16Z))	4772.1	7012.75	7199.68	6882.18
	PC(16:1(9Z)/20:3(8Z,11Z,14Z))	1507.21	2637.93	2862.8	3023.48
	PC(16:1(9Z)/20:3(5Z,8Z,11Z))	1310.54	447.149	464.689	644.062
	PC(20:3(5Z,8Z,11Z)/0:0)	1386.33	787.676	863.497	900.685
	PC(18:1(11Z)/0:0)	1762.84	1215.19	1361.75	1311.82
	PC(17:0/0:0)	925.346	518.432	709.772	661.083
	PC(O-18:1(9Z)/0:0)	872.468	571.505	531.498	505.512
	PC(16:0/22:6(4E,7E,10E,13E,16E,19E))	694.62	298.177	261.148	251.5
	PC(20:1(9Z)/0:0)	565.276	343.141	363.649	380.845
	PC(18:1(9Z)/14:0)	419.639	195.04	166.815	168.008
	PC(20:4(5Z,8Z,11Z,14Z)/18:1(11Z))	269.632	99.0097	79.7583	74.6295
PE	PE(22:0/0:0)	422.047	177.046	246.095	189.977
	PE(20:4(8Z,11Z,14Z,17Z)/0:0)	846.707	562.458	554.791	540.418
	PE(0:0/20:4(5Z,8Z,11Z,14Z))	2605.45	1665.35	2079.24	1992.78
	PE(22:5(7Z,10Z,13Z,16Z,19Z)/0:0)	3152.36	2379.66	2465.03	2109.4
	PE(20:4(5Z,8Z,11Z,14Z)/0:0)	6355.06	4710.09	4708.58	4327.34
	PE(21:0/0:0)	2632.23	1385.99	1576.2	1683.08
	PE(18:0/0:0)	2829.78	1839.66	1953.9	1907.02
	PE(22:6(4Z,7Z,10Z,13Z,16Z,19Z)/0:0)	4221.83	3239.1	2928.37	2659.47
	PE(20:1(11Z)/0:0)	273.776	165.431	167.874	138.323
LysoPC	LysoPC(18:0)	13757.9	6685.99	10101	9458.19
	LysoPC(20:3(8Z,11Z,14Z))	6669.36	4519.18	3705.71	3694.4
	LysoPC(17:0)	1549.55	1006.74	877.396	872.478
	LysoPC(22:4(7Z,10Z,13Z,16Z))	897.849	569.712	568.683	471.803
LysoPE	LysoPE(0:0/22:6(4Z,7Z,10Z,13Z,16Z,19Z))	1746.42	1133.29	1293.82	1202.56
	LysoPE(0:0/18:0)	1826.22	1311.24	1378.97	1481.64
	1-Arachidonoylglycerophosphoinositol	1262.57	727.886	573.803	881.291
	1-(2-methoxy-eicosanyl)-sn-glycero-3-phosphoethanolamine	1164.84	831.954	726.457	607.374
	OHOHA-PS	96.8737	1.81945	1.32207	3.53349e-07

## Sheet: Supplementary data10
The correltaion of different metabolites and genus at 10w
Metabolites	Genus	Correlation	p-value(<0.05)	Significance	AdjPvalue
PC(18:0/0:0)	Alistipes	0.653001	4.894e-07	***	3.32792e-06
PC(18:0/0:0)	Parabacteroides	0.484776	0.000479769	***	0.00367972
PC(18:0/0:0)	Lachnospiraceae UCG-001	0.632507	1.41528e-06	***	1.10139e-05
PC(18:0/0:0)	Streptomyces	0.593301	8.8247e-06	***	3.33378e-05
PC(16:0/0:0)	Alistipes	0.523706	0.00013353	***	0.000279467
PC(16:0/0:0)	Parabacteroides	0.440409	0.00173252	**	0.00589057
PC(16:0/0:0)	Lachnospiraceae UCG-001	0.506405	0.000240255	***	0.000510541
PC(16:0/0:0)	Streptomyces	0.484015	0.000491186	***	0.0008251
PC(18:1(9Z)/0:0)[rac]	Parabacteroides	0.345259	0.0162439	*	0.0306829
PC(18:1(9Z)/0:0)[rac]	Streptomyces	0.398869	0.00498218	**	0.00546433
LysoPC(18:0)	Alistipes	0.691931	5.13416e-08	***	8.03184e-07
LysoPC(18:0)	Parabacteroides	0.327425	0.0231052	*	0.0413462
LysoPC(18:0)	Lachnospiraceae UCG-001	0.629793	1.6197e-06	***	1.10139e-05
LysoPC(18:0)	Streptomyces	0.451283	0.00128479	**	0.00189925
PC(16:0/20:5(5Z,8Z,11Z,14Z,17Z))	Alistipes	0.575141	1.90393e-05	***	4.62383e-05
PC(16:0/20:5(5Z,8Z,11Z,14Z,17Z))	Lachnospiraceae UCG-001	0.307721	0.0333631	*	0.0354483
PC(18:2(9Z,12Z)/22:5(4Z,7Z,10Z,13Z,16Z))	Ruminococcaceae UCG-005	0.566442	2.70835e-05	***	0.000102315
PC(18:2(9Z,12Z)/22:5(4Z,7Z,10Z,13Z,16Z))	Parasutterella	0.437522	0.00187258	**	0.00265282
PC(18:2(9Z,12Z)/22:5(4Z,7Z,10Z,13Z,16Z))	Christensenellaceae R-7 group	0.584472	1.28996e-05	***	1.68687e-05
PC(18:2(9Z,12Z)/22:5(4Z,7Z,10Z,13Z,16Z))	Ruminococcaceae UCG-004	0.33386	0.0203921	*	0.0210101
PC(18:2(9Z,12Z)/22:5(4Z,7Z,10Z,13Z,16Z))	Allobaculum	0.499656	0.000299602	***	0.000351258
PC(18:2(9Z,12Z)/22:5(4Z,7Z,10Z,13Z,16Z))	Lachnospiraceae UCG-010	0.577147	1.75286e-05	***	7.44966e-05
PE(20:4(5Z,8Z,11Z,14Z)/0:0)	Alistipes	0.423662	0.00269479	**	0.00327224
PE(20:4(5Z,8Z,11Z,14Z)/0:0)	Parabacteroides	0.311222	0.0313058	*	0.051804
PE(20:4(5Z,8Z,11Z,14Z)/0:0)	Lachnospiraceae UCG-001	0.423075	0.00273576	**	0.00387566
PE(20:4(5Z,8Z,11Z,14Z)/0:0)	Streptomyces	0.611027	3.97718e-06	***	2.25374e-05
LysoPC(20:3(8Z,11Z,14Z))	Alistipes	0.518378	0.000160549	***	0.000303259
LysoPC(20:3(8Z,11Z,14Z))	Parabacteroides	0.310026	0.0319966	*	0.051804
LysoPC(20:3(8Z,11Z,14Z))	Lachnospiraceae UCG-001	0.4469	0.00145106	**	0.00234934
LysoPC(20:3(8Z,11Z,14Z))	Streptomyces	0.540452	7.33164e-05	***	0.000178054
PC(0:0/16:0)	Alistipes	0.618639	2.78217e-06	***	1.05104e-05
PC(0:0/16:0)	Parabacteroides	0.419748	0.0029785	**	0.00920627
PC(0:0/16:0)	Lachnospiraceae UCG-001	0.567185	2.6291e-05	***	9.93214e-05
PC(0:0/16:0)	Streptomyces	0.467703	0.000802631	***	0.00124043
PE(22:6(4Z,7Z,10Z,13Z,16Z,19Z)/0:0)	Alistipes	0.455524	0.00114032	**	0.00143596
PE(22:6(4Z,7Z,10Z,13Z,16Z,19Z)/0:0)	Parabacteroides	0.403654	0.00444067	**	0.0116141
PE(22:6(4Z,7Z,10Z,13Z,16Z,19Z)/0:0)	Lachnospiraceae UCG-001	0.470668	0.000735407	***	0.00125019
PE(22:6(4Z,7Z,10Z,13Z,16Z,19Z)/0:0)	Streptomyces	0.689321	6.03706e-08	***	1.0263e-06
PE(22:5(7Z,10Z,13Z,16Z,19Z)/0:0)	Alistipes	0.362005	0.0114606	*	0.0125697
PE(22:5(7Z,10Z,13Z,16Z,19Z)/0:0)	Parabacteroides	0.289691	0.0458049	*	0.0707893
PE(22:5(7Z,10Z,13Z,16Z,19Z)/0:0)	Lachnospiraceae UCG-001	0.356201	0.0129594	*	0.0151938
PE(22:5(7Z,10Z,13Z,16Z,19Z)/0:0)	Streptomyces	0.411048	0.00370506	**	0.004499
PE(18:0/0:0)	Alistipes	0.588082	1.10599e-05	***	3.13365e-05
PE(18:0/0:0)	Parabacteroides	0.415615	0.00330624	**	0.00936769
PE(18:0/0:0)	Lachnospiraceae UCG-001	0.568625	2.48142e-05	***	9.93214e-05
PE(18:0/0:0)	Streptomyces	0.540779	7.24421e-05	***	0.000178054
PE(0:0/20:4(5Z,8Z,11Z,14Z))	Alistipes	0.362658	0.0113018	*	0.0125697
PE(0:0/20:4(5Z,8Z,11Z,14Z))	Lachnospiraceae UCG-001	0.354317	0.0134806	*	0.015278
PE(0:0/20:4(5Z,8Z,11Z,14Z))	Streptomyces	0.546759	5.8012e-05	***	0.000164367
PC(16:1(9Z)/20:3(8Z,11Z,14Z))	Odoribacter	0.30187	0.0370503	*	0.0393659
PC(16:1(9Z)/20:3(8Z,11Z,14Z))	Ruminococcaceae UCG-005	0.415181	0.00334252	**	0.00405878
PC(16:1(9Z)/20:3(8Z,11Z,14Z))	Parasutterella	0.316022	0.0286577	*	0.0324787
PC(16:1(9Z)/20:3(8Z,11Z,14Z))	Christensenellaceae R-7 group	0.426766	0.00248711	**	0.00264256
PC(16:1(9Z)/20:3(8Z,11Z,14Z))	Ruminococcaceae UCG-004	0.538089	7.99444e-05	***	0.000194151
PC(16:1(9Z)/20:3(8Z,11Z,14Z))	Allobaculum	0.406806	0.0041128	**	0.0041128
PC(16:1(9Z)/20:3(8Z,11Z,14Z))	Lachnospiraceae UCG-010	0.44864	0.00138289	**	0.0019591
PC(16:1(9Z)/20:3(8Z,11Z,14Z))	Holdemania	0.390727	0.00603696	**	0.0256571
PE(21:0/0:0)	Alistipes	0.730535	3.77289e-09	***	1.28278e-07
PE(21:0/0:0)	Parabacteroides	0.388647	0.00633576	**	0.014361
PE(21:0/0:0)	Lachnospiraceae UCG-001	0.671679	1.72987e-07	***	5.88156e-06
PE(21:0/0:0)	Streptomyces	0.527294	0.000117741	***	0.000250201
LysoPE(0:0/18:0)	Alistipes	0.506416	0.000240168	***	0.000388843
LysoPE(0:0/18:0)	Parabacteroides	0.441388	0.0016872	**	0.00589057
LysoPE(0:0/18:0)	Lachnospiraceae UCG-001	0.495767	0.000339537	***	0.000679073
LysoPE(0:0/18:0)	Streptomyces	0.487712	0.000437941	***	0.000783685
PC(18:1(11Z)/0:0)	Alistipes	0.483036	0.000506223	***	0.00074833
PC(18:1(11Z)/0:0)	Lachnospiraceae UCG-001	0.442689	0.00162857	**	0.00251688
PC(18:1(11Z)/0:0)	Streptomyces	0.424206	0.00265733	**	0.00361397
LysoPE(0:0/22:6(4Z,7Z,10Z,13Z,16Z,19Z))	Alistipes	0.375707	0.00849987	**	0.00996537
LysoPE(0:0/22:6(4Z,7Z,10Z,13Z,16Z,19Z))	Lachnospiraceae UCG-001	0.388225	0.00639791	**	0.0083665
LysoPE(0:0/22:6(4Z,7Z,10Z,13Z,16Z,19Z))	Streptomyces	0.56318	3.08314e-05	***	9.5297e-05
LysoPC(17:0)	Alistipes	0.582862	1.38076e-05	***	3.61122e-05
LysoPC(17:0)	Parabacteroides	0.451936	0.00126155	**	0.00561153
LysoPC(17:0)	Lachnospiraceae UCG-001	0.539482	7.59744e-05	***	0.000198702
LysoPC(17:0)	Streptomyces	0.491953	0.00038332	***	0.000724049
PC(20:3(5Z,8Z,11Z)/0:0)	Alistipes	0.488691	0.000424748	***	0.000656429
PC(20:3(5Z,8Z,11Z)/0:0)	Lachnospiraceae UCG-001	0.430887	0.00223325	**	0.00330133
PC(20:3(5Z,8Z,11Z)/0:0)	Streptomyces	0.605698	5.0795e-06	***	2.46719e-05
1-Arachidonoylglycerophosphoinositol	Alistipes	0.635059	1.24527e-06	***	6.04845e-06
1-Arachidonoylglycerophosphoinositol	Parabacteroides	0.393758	0.00562354	**	0.0136572
1-Arachidonoylglycerophosphoinositol	Lachnospiraceae UCG-001	0.577712	1.71235e-05	***	9.70333e-05
1-Arachidonoylglycerophosphoinositol	Streptomyces	0.639517	9.92923e-07	***	8.43985e-06
1-(2-methoxy-eicosanyl)-sn-glycero-3-phosphoethanolamine	Alistipes	0.51555	0.000176822	***	0.000316418
1-(2-methoxy-eicosanyl)-sn-glycero-3-phosphoethanolamine	Lachnospiraceae UCG-001	0.360412	0.0118565	*	0.0143971
1-(2-methoxy-eicosanyl)-sn-glycero-3-phosphoethanolamine	Streptomyces	0.340583	0.0178494	*	0.018965
PC(16:1(9Z)/20:3(5Z,8Z,11Z))	Alistipes	0.308612	0.0328291	*	0.034881
PC(16:1(9Z)/20:3(5Z,8Z,11Z))	Lachnospiraceae UCG-001	0.317306	0.0279812	*	0.030689
PC(17:0/0:0)	Alistipes	0.599609	6.68206e-06	***	2.06536e-05
PC(17:0/0:0)	Parabacteroides	0.511201	0.000204799	***	0.00232105
PC(17:0/0:0)	Lachnospiraceae UCG-001	0.636829	1.13867e-06	***	1.10139e-05
PC(17:0/0:0)	Streptomyces	0.571335	2.22406e-05	***	7.56179e-05
LysoPC(22:4(7Z,10Z,13Z,16Z))	Alistipes	0.600587	6.39641e-06	***	2.06536e-05
LysoPC(22:4(7Z,10Z,13Z,16Z))	Parabacteroides	0.480861	0.000541135	***	0.00367972
LysoPC(22:4(7Z,10Z,13Z,16Z))	Lachnospiraceae UCG-001	0.56109	3.34764e-05	***	0.000103472
LysoPC(22:4(7Z,10Z,13Z,16Z))	Streptomyces	0.598521	7.01325e-06	***	2.98063e-05
PC(O-18:1(9Z)/0:0)	Alistipes	0.665398	2.47424e-07	***	2.1031e-06
PC(O-18:1(9Z)/0:0)	Parabacteroides	0.450304	0.00132036	**	0.00561153
PC(O-18:1(9Z)/0:0)	Lachnospiraceae UCG-001	0.572947	2.08292e-05	***	9.93214e-05
PC(O-18:1(9Z)/0:0)	Streptomyces	0.532949	9.6285e-05	***	0.000218246
PE(20:4(8Z,11Z,14Z,17Z)/0:0)	Alistipes	0.480209	0.000552024	***	0.000782034
PE(20:4(8Z,11Z,14Z,17Z)/0:0)	Parabacteroides	0.349935	0.0147627	*	0.0295255
PE(20:4(8Z,11Z,14Z,17Z)/0:0)	Lachnospiraceae UCG-001	0.489063	0.000419824	***	0.000793001
PE(20:4(8Z,11Z,14Z,17Z)/0:0)	Streptomyces	0.652566	5.00971e-07	***	5.67768e-06
PC(16:0/22:6(4E,7E,10E,13E,16E,19E))	Alistipes	0.457373	0.00108203	**	0.00141496
PC(16:0/22:6(4E,7E,10E,13E,16E,19E))	Lachnospiraceae UCG-001	0.420028	0.00295735	**	0.00402199
PC(16:0/22:6(4E,7E,10E,13E,16E,19E))	Streptomyces	0.408765	0.00391987	**	0.00459571
PC(20:1(9Z)/0:0)	Alistipes	0.686712	7.08692e-08	***	8.03184e-07
PC(20:1(9Z)/0:0)	Lachnospiraceae UCG-001	0.512832	0.000193866	***	0.00043943
PC(20:1(9Z)/0:0)	Streptomyces	0.40311	0.00449949	**	0.00509943
PE(22:0/0:0)	Alistipes	0.522401	0.000139734	***	0.000279467
PE(22:0/0:0)	Parabacteroides	0.517725	0.000164178	***	0.00232105
PE(22:0/0:0)	Lachnospiraceae UCG-001	0.561201	3.3331e-05	***	0.000103472
PE(22:0/0:0)	Streptomyces	0.618095	2.85499e-06	***	1.9414e-05
PC(18:1(9Z)/14:0)	Alistipes	0.45846	0.00104899	**	0.00141496
PC(18:1(9Z)/14:0)	Lachnospiraceae UCG-001	0.368113	0.0100464	*	0.012651
PC(18:1(9Z)/14:0)	Streptomyces	0.413549	0.00348172	**	0.00444422
PE(20:1(11Z)/0:0)	Alistipes	0.64017	9.60265e-07	***	5.4415e-06
PE(20:1(11Z)/0:0)	Parabacteroides	0.461505	0.000961245	***	0.00544705
PE(20:1(11Z)/0:0)	Lachnospiraceae UCG-001	0.54469	6.26767e-05	***	0.000177584
PE(20:1(11Z)/0:0)	Streptomyces	0.508699	0.000222649	***	0.000445298
PC(20:4(5Z,8Z,11Z,14Z)/18:1(11Z))	Alistipes	0.569813	2.36543e-05	***	5.36164e-05
PC(20:4(5Z,8Z,11Z,14Z)/18:1(11Z))	Parabacteroides	0.375163	0.00860332	**	0.0182821
PC(20:4(5Z,8Z,11Z,14Z)/18:1(11Z))	Lachnospiraceae UCG-001	0.513718	0.000188151	***	0.00043943
PC(20:4(5Z,8Z,11Z,14Z)/18:1(11Z))	Streptomyces	0.482819	0.000509621	***	0.0008251
OHOHA-PS	Alistipes	0.623749	2.17703e-06	***	9.25239e-06
OHOHA-PS	Parabacteroides	0.532528	9.77494e-05	***	0.00232105
OHOHA-PS	Lachnospiraceae UCG-001	0.640787	9.30291e-07	***	1.10139e-05
OHOHA-PS	Streptomyces	0.70989	1.60583e-08	***	5.45981e-07
PC(18:0/0:0)	Odoribacter	-0.500761	0.000289053	***	0.000655186
PC(18:0/0:0)	Blautia	-0.637234	1.11554e-06	***	7.58566e-06
PC(18:0/0:0)	Intestinimonas	-0.297412	0.0400797	*	0.052412
PC(18:0/0:0)	Ruminococcaceae UCG-005	-0.552414	4.68386e-05	***	0.000113751
PC(18:0/0:0)	Parasutterella	-0.43453	0.0020283	**	0.00275849
PC(18:0/0:0)	Christensenellaceae R-7 group	-0.8002	8.83361e-12	***	1.09553e-10
PC(18:0/0:0)	Ruminococcaceae UCG-004	-0.581558	1.45858e-05	***	5.69288e-05
PC(18:0/0:0)	Allobaculum	-0.738463	2.08772e-09	***	8.10034e-09
PC(18:0/0:0)	Lachnospiraceae UCG-010	-0.580893	1.49983e-05	***	7.28488e-05
PC(18:0/0:0)	Holdemania	-0.409873	0.00381431	**	0.0216144
PC(16:0/0:0)	Odoribacter	-0.53806	8.00281e-05	***	0.000209304
PC(16:0/0:0)	Blautia	-0.51729	0.000166639	***	0.000404695
PC(16:0/0:0)	Intestinimonas	-0.49826	0.000313417	***	0.00133202
PC(16:0/0:0)	Ruminococcaceae UCG-014	-0.316333	0.0284923	*	0.107638
PC(16:0/0:0)	Ruminococcaceae UCG-005	-0.567856	2.55933e-05	***	0.000102315
PC(16:0/0:0)	Parasutterella	-0.506842	0.000236804	***	0.000575095
PC(16:0/0:0)	Christensenellaceae R-7 group	-0.645329	7.35052e-07	***	1.31536e-06
PC(16:0/0:0)	Ruminococcaceae UCG-004	-0.611131	3.95798e-06	***	1.92245e-05
PC(16:0/0:0)	Allobaculum	-0.740339	1.80935e-09	***	8.10034e-09
PC(16:0/0:0)	Lachnospiraceae UCG-010	-0.522997	0.00013687	***	0.000310239
PC(18:1(9Z)/0:0)[rac]	Odoribacter	-0.332427	0.0209716	*	0.0237678
PC(18:1(9Z)/0:0)[rac]	Blautia	-0.295455	0.0414725	*	0.0470021
PC(18:1(9Z)/0:0)[rac]	Parasutterella	-0.485295	0.000472116	***	0.000891775
PC(18:1(9Z)/0:0)[rac]	Christensenellaceae R-7 group	-0.393829	0.00561422	**	0.00578435
PC(18:1(9Z)/0:0)[rac]	Ruminococcaceae UCG-004	-0.409792	0.00382188	**	0.00481274
PC(18:1(9Z)/0:0)[rac]	Allobaculum	-0.42486	0.00261292	**	0.0026921
LysoPC(18:0)	Odoribacter	-0.414311	0.00341614	**	0.00483953
LysoPC(18:0)	Blautia	-0.69552	4.09757e-08	***	6.96586e-07
LysoPC(18:0)	Intestinimonas	-0.38147	0.00746776	**	0.0124527
LysoPC(18:0)	Ruminococcaceae UCG-005	-0.494998	0.000347985	***	0.000635798
LysoPC(18:0)	Parasutterella	-0.464837	0.000872808	***	0.00134888
LysoPC(18:0)	Christensenellaceae R-7 group	-0.637041	1.12652e-06	***	1.91508e-06
LysoPC(18:0)	Ruminococcaceae UCG-004	-0.364989	0.0107498	*	0.0121831
LysoPC(18:0)	Allobaculum	-0.729671	4.01926e-09	***	1.36655e-08
LysoPC(18:0)	Lachnospiraceae UCG-010	-0.48281	0.000509758	***	0.000825322
LysoPC(18:0)	Holdemania	-0.309838	0.0321066	*	0.0574539
PC(16:0/20:5(5Z,8Z,11Z,14Z,17Z))	Odoribacter	-0.449108	0.00136503	**	0.00224363
PC(16:0/20:5(5Z,8Z,11Z,14Z,17Z))	Blautia	-0.529796	0.000107764	***	0.000305333
PC(16:0/20:5(5Z,8Z,11Z,14Z,17Z))	Intestinimonas	-0.532405	9.8181e-05	***	0.000667631
PC(16:0/20:5(5Z,8Z,11Z,14Z,17Z))	Ruminococcaceae UCG-005	-0.390278	0.00610038	**	0.00715217
PC(16:0/20:5(5Z,8Z,11Z,14Z,17Z))	Christensenellaceae R-7 group	-0.474318	0.000659637	***	0.000747588
PC(16:0/20:5(5Z,8Z,11Z,14Z,17Z))	Ruminococcaceae UCG-004	-0.360653	0.0117958	*	0.0129374
PC(16:0/20:5(5Z,8Z,11Z,14Z,17Z))	Allobaculum	-0.48887	0.00042237	***	0.000478686
PC(18:2(9Z,12Z)/22:5(4Z,7Z,10Z,13Z,16Z))	Alistipes	-0.28719	0.0477963	*	0.0492447
PC(18:2(9Z,12Z)/22:5(4Z,7Z,10Z,13Z,16Z))	Lachnospiraceae UCG-001	-0.302402	0.0367017	*	0.0378139
PC(18:2(9Z,12Z)/22:5(4Z,7Z,10Z,13Z,16Z))	Streptomyces	-0.413006	0.00352924	**	0.00444422
PE(20:4(5Z,8Z,11Z,14Z)/0:0)	Odoribacter	-0.523271	0.00013557	***	0.000329241
PE(20:4(5Z,8Z,11Z,14Z)/0:0)	Blautia	-0.326229	0.0236416	*	0.0277177
PE(20:4(5Z,8Z,11Z,14Z)/0:0)	Intestinimonas	-0.507177	0.000234194	***	0.0013271
PE(20:4(5Z,8Z,11Z,14Z)/0:0)	Ruminococcaceae UCG-005	-0.556764	3.96261e-05	***	0.000113751
PE(20:4(5Z,8Z,11Z,14Z)/0:0)	Parasutterella	-0.56343	3.05274e-05	***	0.000175991
PE(20:4(5Z,8Z,11Z,14Z)/0:0)	Christensenellaceae R-7 group	-0.711313	1.45916e-08	***	4.51014e-08
PE(20:4(5Z,8Z,11Z,14Z)/0:0)	Ruminococcaceae UCG-004	-0.470605	0.000736785	***	0.00124088
PE(20:4(5Z,8Z,11Z,14Z)/0:0)	Allobaculum	-0.629669	1.6296e-06	***	2.63841e-06
PE(20:4(5Z,8Z,11Z,14Z)/0:0)	Lachnospiraceae UCG-010	-0.536392	8.50339e-05	***	0.000206511
PE(20:4(5Z,8Z,11Z,14Z)/0:0)	Holdemania	-0.352915	0.0138801	*	0.0427617
LysoPC(20:3(8Z,11Z,14Z))	Odoribacter	-0.586559	1.18041e-05	***	4.01338e-05
LysoPC(20:3(8Z,11Z,14Z))	Blautia	-0.452371	0.00124627	**	0.00211865
LysoPC(20:3(8Z,11Z,14Z))	Intestinimonas	-0.342758	0.0170867	*	0.0252585
LysoPC(20:3(8Z,11Z,14Z))	Ruminococcaceae UCG-014	-0.354393	0.0134592	*	0.0880599
LysoPC(20:3(8Z,11Z,14Z))	Ruminococcaceae UCG-005	-0.419856	0.00297028	**	0.00374035
LysoPC(20:3(8Z,11Z,14Z))	Parasutterella	-0.478168	0.000587374	***	0.00105078
LysoPC(20:3(8Z,11Z,14Z))	Christensenellaceae R-7 group	-0.71742	9.60862e-09	***	3.62992e-08
LysoPC(20:3(8Z,11Z,14Z))	Ruminococcaceae UCG-004	-0.466381	0.000834358	***	0.00124548
LysoPC(20:3(8Z,11Z,14Z))	Allobaculum	-0.626504	1.90398e-06	***	2.92963e-06
LysoPC(20:3(8Z,11Z,14Z))	Lachnospiraceae UCG-010	-0.487918	0.00043513	***	0.000778653
LysoPC(20:3(8Z,11Z,14Z))	Holdemania	-0.426465	0.00250658	**	0.0170448
PC(0:0/16:0)	Odoribacter	-0.472923	0.000687724	***	0.00129903
PC(0:0/16:0)	Blautia	-0.572532	2.11848e-05	***	8.00313e-05
PC(0:0/16:0)	Intestinimonas	-0.449978	0.00133241	**	0.00348477
PC(0:0/16:0)	Ruminococcaceae UCG-005	-0.477599	0.000597578	***	0.000967507
PC(0:0/16:0)	Parasutterella	-0.538782	7.79461e-05	***	0.000378596
PC(0:0/16:0)	Christensenellaceae R-7 group	-0.606176	4.97026e-06	***	7.34735e-06
PC(0:0/16:0)	Ruminococcaceae UCG-004	-0.57133	2.22453e-05	***	7.56339e-05
PC(0:0/16:0)	Allobaculum	-0.723926	6.08328e-09	***	1.65878e-08
PC(0:0/16:0)	Lachnospiraceae UCG-010	-0.444666	0.00154293	**	0.00209838
PE(22:6(4Z,7Z,10Z,13Z,16Z,19Z)/0:0)	Odoribacter	-0.645172	7.41133e-07	***	8.3995e-06
PE(22:6(4Z,7Z,10Z,13Z,16Z,19Z)/0:0)	Blautia	-0.426272	0.00251917	**	0.00389326
PE(22:6(4Z,7Z,10Z,13Z,16Z,19Z)/0:0)	Intestinimonas	-0.418008	0.00311283	**	0.00661476
PE(22:6(4Z,7Z,10Z,13Z,16Z,19Z)/0:0)	Ruminococcaceae UCG-014	-0.36157	0.0115675	*	0.0880599
PE(22:6(4Z,7Z,10Z,13Z,16Z,19Z)/0:0)	Ruminococcaceae UCG-005	-0.546324	5.89652e-05	***	0.000125301
PE(22:6(4Z,7Z,10Z,13Z,16Z,19Z)/0:0)	Parasutterella	-0.626928	1.86486e-06	***	2.14183e-05
PE(22:6(4Z,7Z,10Z,13Z,16Z,19Z)/0:0)	Christensenellaceae R-7 group	-0.79082	2.2751e-11	***	1.54707e-10
PE(22:6(4Z,7Z,10Z,13Z,16Z,19Z)/0:0)	Ruminococcaceae UCG-004	-0.553431	4.50523e-05	***	0.000117829
PE(22:6(4Z,7Z,10Z,13Z,16Z,19Z)/0:0)	Allobaculum	-0.773868	1.11986e-10	***	9.51882e-10
PE(22:6(4Z,7Z,10Z,13Z,16Z,19Z)/0:0)	Lachnospiraceae UCG-010	-0.64946	5.91305e-07	***	6.70146e-06
PE(22:6(4Z,7Z,10Z,13Z,16Z,19Z)/0:0)	Holdemania	-0.313986	0.0297572	*	0.0562081
PE(22:5(7Z,10Z,13Z,16Z,19Z)/0:0)	Odoribacter	-0.538169	7.97113e-05	***	0.000209304
PE(22:5(7Z,10Z,13Z,16Z,19Z)/0:0)	Blautia	-0.349826	0.0147958	*	0.0186318
PE(22:5(7Z,10Z,13Z,16Z,19Z)/0:0)	Intestinimonas	-0.454545	0.0011723	**	0.00332153
PE(22:5(7Z,10Z,13Z,16Z,19Z)/0:0)	Ruminococcaceae UCG-005	-0.43943	0.00177893	**	0.00252015
PE(22:5(7Z,10Z,13Z,16Z,19Z)/0:0)	Parasutterella	-0.512284	0.000197481	***	0.000516488
PE(22:5(7Z,10Z,13Z,16Z,19Z)/0:0)	Christensenellaceae R-7 group	-0.59058	9.93219e-06	***	1.40706e-05
PE(22:5(7Z,10Z,13Z,16Z,19Z)/0:0)	Ruminococcaceae UCG-004	-0.500511	0.000291406	***	0.000550433
PE(22:5(7Z,10Z,13Z,16Z,19Z)/0:0)	Allobaculum	-0.540805	7.23714e-05	***	9.11343e-05
PE(22:5(7Z,10Z,13Z,16Z,19Z)/0:0)	Lachnospiraceae UCG-010	-0.398236	0.00505801	**	0.00614187
PE(22:5(7Z,10Z,13Z,16Z,19Z)/0:0)	Holdemania	-0.334727	0.0200479	*	0.045442
PE(18:0/0:0)	Odoribacter	-0.46803	0.000794974	***	0.00142259
PE(18:0/0:0)	Blautia	-0.650718	5.53051e-07	***	4.70093e-06
PE(18:0/0:0)	Intestinimonas	-0.587647	1.1268e-05	***	0.000214817
PE(18:0/0:0)	Ruminococcaceae UCG-005	-0.55361	4.47439e-05	***	0.000113751
PE(18:0/0:0)	Parasutterella	-0.415866	0.00328547	**	0.00429638
PE(18:0/0:0)	Christensenellaceae R-7 group	-0.645548	7.26713e-07	***	1.31536e-06
PE(18:0/0:0)	Ruminococcaceae UCG-004	-0.485836	0.000464265	***	0.00083079
PE(18:0/0:0)	Allobaculum	-0.685942	7.42765e-08	***	1.32916e-07
PE(18:0/0:0)	Lachnospiraceae UCG-010	-0.484399	0.00048539	***	0.000825163
PE(0:0/20:4(5Z,8Z,11Z,14Z))	Odoribacter	-0.441714	0.00167232	**	0.00247213
PE(0:0/20:4(5Z,8Z,11Z,14Z))	Intestinimonas	-0.395607	0.00538371	**	0.0107674
PE(0:0/20:4(5Z,8Z,11Z,14Z))	Ruminococcaceae UCG-005	-0.432688	0.00212974	**	0.00278504
PE(0:0/20:4(5Z,8Z,11Z,14Z))	Parasutterella	-0.573551	2.03217e-05	***	0.000172735
PE(0:0/20:4(5Z,8Z,11Z,14Z))	Christensenellaceae R-7 group	-0.589162	1.05586e-05	***	1.43597e-05
PE(0:0/20:4(5Z,8Z,11Z,14Z))	Ruminococcaceae UCG-004	-0.289278	0.0461289	*	0.0461289
PE(0:0/20:4(5Z,8Z,11Z,14Z))	Allobaculum	-0.568004	2.54417e-05	***	3.46007e-05
PE(0:0/20:4(5Z,8Z,11Z,14Z))	Lachnospiraceae UCG-010	-0.469301	0.000765761	***	0.00118345
PC(16:1(9Z)/20:3(8Z,11Z,14Z))	Alistipes	-0.511309	0.000204053	***	0.00034689
PC(16:1(9Z)/20:3(8Z,11Z,14Z))	Lachnospiraceae UCG-001	-0.472331	0.000699976	***	0.00125019
PC(16:1(9Z)/20:3(8Z,11Z,14Z))	Streptomyces	-0.435515	0.00197578	**	0.00279902
PE(21:0/0:0)	Odoribacter	-0.448565	0.00138577	**	0.00224363
PE(21:0/0:0)	Blautia	-0.703241	2.4942e-08	***	6.96586e-07
PE(21:0/0:0)	Intestinimonas	-0.380818	0.00757887	**	0.0124527
PE(21:0/0:0)	Ruminococcaceae UCG-005	-0.605807	5.05443e-06	***	4.29627e-05
PE(21:0/0:0)	Parasutterella	-0.476481	0.000618109	***	0.00105078
PE(21:0/0:0)	Christensenellaceae R-7 group	-0.799327	9.66641e-12	***	1.09553e-10
PE(21:0/0:0)	Ruminococcaceae UCG-004	-0.466047	0.000842533	***	0.00124548
PE(21:0/0:0)	Allobaculum	-0.802005	7.32117e-12	***	1.2446e-10
PE(21:0/0:0)	Lachnospiraceae UCG-010	-0.616425	3.08976e-06	***	2.62629e-05
PE(21:0/0:0)	Holdemania	-0.346374	0.0158798	*	0.0427617
LysoPE(0:0/18:0)	Odoribacter	-0.446716	0.00145843	**	0.00225393
LysoPE(0:0/18:0)	Blautia	-0.431057	0.00222332	**	0.00359966
LysoPE(0:0/18:0)	Intestinimonas	-0.46803	0.000794974	***	0.00245719
LysoPE(0:0/18:0)	Ruminococcaceae UCG-014	-0.335037	0.019926	*	0.0967833
LysoPE(0:0/18:0)	Ruminococcaceae UCG-005	-0.452262	0.00125007	**	0.00184793
LysoPE(0:0/18:0)	Parasutterella	-0.502109	0.00027665	***	0.000627074
LysoPE(0:0/18:0)	Christensenellaceae R-7 group	-0.520452	0.000149491	***	0.000181525
LysoPE(0:0/18:0)	Ruminococcaceae UCG-004	-0.527527	0.000116779	***	0.0002647
LysoPE(0:0/18:0)	Allobaculum	-0.716658	1.01293e-08	***	2.45997e-08
LysoPE(0:0/18:0)	Lachnospiraceae UCG-010	-0.429454	0.00231878	**	0.00297242
PC(18:1(11Z)/0:0)	Odoribacter	-0.360157	0.0119209	*	0.0144754
PC(18:1(11Z)/0:0)	Blautia	-0.466398	0.000833923	***	0.00157496
PC(18:1(11Z)/0:0)	Parasutterella	-0.490465	0.000401747	***	0.000803494
PC(18:1(11Z)/0:0)	Christensenellaceae R-7 group	-0.457086	0.0010909	**	0.00119647
PC(18:1(11Z)/0:0)	Ruminococcaceae UCG-004	-0.33386	0.0203921	*	0.0210101
PC(18:1(11Z)/0:0)	Allobaculum	-0.584651	1.2802e-05	***	1.81362e-05
LysoPE(0:0/22:6(4Z,7Z,10Z,13Z,16Z,19Z))	Odoribacter	-0.546433	5.87256e-05	***	0.000181515
LysoPE(0:0/22:6(4Z,7Z,10Z,13Z,16Z,19Z))	Intestinimonas	-0.436603	0.00191925	**	0.00466103
LysoPE(0:0/22:6(4Z,7Z,10Z,13Z,16Z,19Z))	Ruminococcaceae UCG-014	-0.347434	0.01554	*	0.0880599
LysoPE(0:0/22:6(4Z,7Z,10Z,13Z,16Z,19Z))	Ruminococcaceae UCG-005	-0.494345	0.000355299	***	0.000635798
LysoPE(0:0/22:6(4Z,7Z,10Z,13Z,16Z,19Z))	Parasutterella	-0.626656	1.88985e-06	***	2.14183e-05
LysoPE(0:0/22:6(4Z,7Z,10Z,13Z,16Z,19Z))	Christensenellaceae R-7 group	-0.647947	6.4062e-07	***	1.28124e-06
LysoPE(0:0/22:6(4Z,7Z,10Z,13Z,16Z,19Z))	Ruminococcaceae UCG-004	-0.469271	0.000766429	***	0.00124088
LysoPE(0:0/22:6(4Z,7Z,10Z,13Z,16Z,19Z))	Allobaculum	-0.707044	1.94172e-08	***	3.88344e-08
LysoPE(0:0/22:6(4Z,7Z,10Z,13Z,16Z,19Z))	Lachnospiraceae UCG-010	-0.605868	5.04041e-06	***	3.42748e-05
LysoPC(17:0)	Odoribacter	-0.632666	1.40409e-06	***	1.19348e-05
LysoPC(17:0)	Blautia	-0.548064	5.52363e-05	***	0.00017073
LysoPC(17:0)	Intestinimonas	-0.57525	1.89544e-05	***	0.000214817
LysoPC(17:0)	Ruminococcaceae UCG-014	-0.431709	0.00218546	**	0.0743056
LysoPC(17:0)	Ruminococcaceae UCG-005	-0.575794	1.85351e-05	***	0.000102315
LysoPC(17:0)	Parasutterella	-0.514786	0.000181468	***	0.000516488
LysoPC(17:0)	Christensenellaceae R-7 group	-0.685574	7.59606e-08	***	1.84476e-07
LysoPC(17:0)	Ruminococcaceae UCG-004	-0.698626	3.36202e-08	***	5.71543e-07
LysoPC(17:0)	Allobaculum	-0.793329	1.77484e-11	***	2.01148e-10
LysoPC(17:0)	Lachnospiraceae UCG-010	-0.568292	2.51487e-05	***	9.2797e-05
LysoPC(17:0)	Holdemania	-0.30186	0.0370569	*	0.0629967
PC(20:3(5Z,8Z,11Z)/0:0)	Odoribacter	-0.494672	0.000351625	***	0.000703249
PC(20:3(5Z,8Z,11Z)/0:0)	Blautia	-0.421814	0.00282564	**	0.00417704
PC(20:3(5Z,8Z,11Z)/0:0)	Ruminococcaceae UCG-014	-0.289147	0.0462319	*	0.13099
PC(20:3(5Z,8Z,11Z)/0:0)	Ruminococcaceae UCG-005	-0.315789	0.0287813	*	0.0315665
PC(20:3(5Z,8Z,11Z)/0:0)	Parasutterella	-0.519738	0.000153215	***	0.000516488
PC(20:3(5Z,8Z,11Z)/0:0)	Christensenellaceae R-7 group	-0.660053	3.33302e-07	***	7.55486e-07
PC(20:3(5Z,8Z,11Z)/0:0)	Ruminococcaceae UCG-004	-0.401343	0.00469539	**	0.0055641
PC(20:3(5Z,8Z,11Z)/0:0)	Allobaculum	-0.625683	1.98181e-06	***	2.92963e-06
PC(20:3(5Z,8Z,11Z)/0:0)	Lachnospiraceae UCG-010	-0.428773	0.00236045	**	0.00297242
PC(20:3(5Z,8Z,11Z)/0:0)	Holdemania	-0.318613	0.0273072	*	0.0562081
1-Arachidonoylglycerophosphoinositol	Odoribacter	-0.591997	9.34057e-06	***	3.52866e-05
1-Arachidonoylglycerophosphoinositol	Blautia	-0.517943	0.00016296	***	0.000404695
1-Arachidonoylglycerophosphoinositol	Intestinimonas	-0.483145	0.000504532	***	0.00190601
1-Arachidonoylglycerophosphoinositol	Ruminococcaceae UCG-014	-0.316551	0.0283774	*	0.107638
1-Arachidonoylglycerophosphoinositol	Ruminococcaceae UCG-005	-0.549696	5.19378e-05	***	0.000117726
1-Arachidonoylglycerophosphoinositol	Parasutterella	-0.562995	3.10572e-05	***	0.000175991
1-Arachidonoylglycerophosphoinositol	Christensenellaceae R-7 group	-0.715457	1.10025e-08	***	3.74086e-08
1-Arachidonoylglycerophosphoinositol	Ruminococcaceae UCG-004	-0.641259	9.07934e-07	***	6.17395e-06
1-Arachidonoylglycerophosphoinositol	Allobaculum	-0.8217	8.25408e-13	***	2.80639e-11
1-Arachidonoylglycerophosphoinositol	Lachnospiraceae UCG-010	-0.566249	2.72932e-05	***	9.2797e-05
1-(2-methoxy-eicosanyl)-sn-glycero-3-phosphoethanolamine	Odoribacter	-0.495759	0.000339624	***	0.000703249
1-(2-methoxy-eicosanyl)-sn-glycero-3-phosphoethanolamine	Blautia	-0.514789	0.000181452	***	0.000411291
1-(2-methoxy-eicosanyl)-sn-glycero-3-phosphoethanolamine	Intestinimonas	-0.311875	0.0309343	*	0.0420707
1-(2-methoxy-eicosanyl)-sn-glycero-3-phosphoethanolamine	Parasutterella	-0.371793	0.00926907	**	0.0108672
1-(2-methoxy-eicosanyl)-sn-glycero-3-phosphoethanolamine	Christensenellaceae R-7 group	-0.635187	1.23727e-06	***	2.00321e-06
1-(2-methoxy-eicosanyl)-sn-glycero-3-phosphoethanolamine	Ruminococcaceae UCG-004	-0.431249	0.0022121	**	0.00300846
1-(2-methoxy-eicosanyl)-sn-glycero-3-phosphoethanolamine	Allobaculum	-0.552646	4.64258e-05	***	6.07106e-05
1-(2-methoxy-eicosanyl)-sn-glycero-3-phosphoethanolamine	Lachnospiraceae UCG-010	-0.344199	0.0165965	*	0.0182026
1-(2-methoxy-eicosanyl)-sn-glycero-3-phosphoethanolamine	Holdemania	-0.356425	0.0128986	*	0.0427617
PC(16:1(9Z)/20:3(5Z,8Z,11Z))	Blautia	-0.331231	0.0214661	*	0.026066
PC(16:1(9Z)/20:3(5Z,8Z,11Z))	Ruminococcaceae UCG-005	-0.468138	0.000792436	***	0.00122467
PC(16:1(9Z)/20:3(5Z,8Z,11Z))	Christensenellaceae R-7 group	-0.284983	0.0496113	*	0.0496113
PC(16:1(9Z)/20:3(5Z,8Z,11Z))	Ruminococcaceae UCG-004	-0.452706	0.00123459	**	0.00174901
PC(16:1(9Z)/20:3(5Z,8Z,11Z))	Allobaculum	-0.459913	0.00100627	**	0.00106916
PC(16:1(9Z)/20:3(5Z,8Z,11Z))	Lachnospiraceae UCG-010	-0.394944	0.00546869	**	0.00641156
PC(17:0/0:0)	Odoribacter	-0.350805	0.0145003	*	0.0170003
PC(17:0/0:0)	Blautia	-0.57612	1.82877e-05	***	7.77227e-05
PC(17:0/0:0)	Intestinimonas	-0.384298	0.00700245	**	0.0124527
PC(17:0/0:0)	Ruminococcaceae UCG-005	-0.555568	4.15005e-05	***	0.000113751
PC(17:0/0:0)	Parasutterella	-0.499225	0.000303808	***	0.000645591
PC(17:0/0:0)	Christensenellaceae R-7 group	-0.653291	4.8183e-07	***	1.02389e-06
PC(17:0/0:0)	Ruminococcaceae UCG-004	-0.416018	0.00327296	**	0.00428003
PC(17:0/0:0)	Allobaculum	-0.710561	1.535e-08	***	3.47933e-08
PC(17:0/0:0)	Lachnospiraceae UCG-010	-0.459084	0.00103046	**	0.00152329
PC(17:0/0:0)	Holdemania	-0.314145	0.0296698	*	0.0562081
LysoPC(22:4(7Z,10Z,13Z,16Z))	Odoribacter	-0.690409	5.64416e-08	***	1.91901e-06
LysoPC(22:4(7Z,10Z,13Z,16Z))	Blautia	-0.567964	2.54819e-05	***	8.66384e-05
LysoPC(22:4(7Z,10Z,13Z,16Z))	Intestinimonas	-0.502284	0.000275075	***	0.00133202
LysoPC(22:4(7Z,10Z,13Z,16Z))	Ruminococcaceae UCG-014	-0.388321	0.00638377	**	0.0880599
LysoPC(22:4(7Z,10Z,13Z,16Z))	Ruminococcaceae UCG-005	-0.553719	4.45578e-05	***	0.000113751
LysoPC(22:4(7Z,10Z,13Z,16Z))	Parasutterella	-0.525995	0.00012325	***	0.000465612
LysoPC(22:4(7Z,10Z,13Z,16Z))	Christensenellaceae R-7 group	-0.759083	4.03672e-10	***	1.96069e-09
LysoPC(22:4(7Z,10Z,13Z,16Z))	Ruminococcaceae UCG-004	-0.684284	8.21447e-08	***	9.30973e-07
LysoPC(22:4(7Z,10Z,13Z,16Z))	Allobaculum	-0.738112	2.14421e-09	***	8.10034e-09
LysoPC(22:4(7Z,10Z,13Z,16Z))	Lachnospiraceae UCG-010	-0.545247	6.13884e-05	***	0.000160554
LysoPC(22:4(7Z,10Z,13Z,16Z))	Holdemania	-0.451674	0.00127083	**	0.0108021
PC(O-18:1(9Z)/0:0)	Odoribacter	-0.65224	5.09817e-07	***	8.3995e-06
PC(O-18:1(9Z)/0:0)	Blautia	-0.632993	1.38138e-06	***	7.82779e-06
PC(O-18:1(9Z)/0:0)	Intestinimonas	-0.429643	0.00230735	**	0.00522999
PC(O-18:1(9Z)/0:0)	Ruminococcaceae UCG-014	-0.36418	0.0109386	*	0.0880599
PC(O-18:1(9Z)/0:0)	Ruminococcaceae UCG-005	-0.524358	0.000130524	***	0.000261047
PC(O-18:1(9Z)/0:0)	Parasutterella	-0.53062	0.000104648	***	0.000444754
PC(O-18:1(9Z)/0:0)	Christensenellaceae R-7 group	-0.759955	3.75211e-10	***	1.96069e-09
PC(O-18:1(9Z)/0:0)	Ruminococcaceae UCG-004	-0.58078	1.50694e-05	***	5.69288e-05
PC(O-18:1(9Z)/0:0)	Allobaculum	-0.771055	1.43981e-10	***	9.79069e-10
PC(O-18:1(9Z)/0:0)	Lachnospiraceae UCG-010	-0.560573	3.41627e-05	***	0.000105594
PC(O-18:1(9Z)/0:0)	Holdemania	-0.395514	0.00539558	**	0.0256571
PE(20:4(8Z,11Z,14Z,17Z)/0:0)	Odoribacter	-0.616029	3.14813e-06	***	2.14073e-05
PE(20:4(8Z,11Z,14Z,17Z)/0:0)	Blautia	-0.414419	0.00340686	**	0.00482639
PE(20:4(8Z,11Z,14Z,17Z)/0:0)	Intestinimonas	-0.380165	0.0076914	**	0.0124527
PE(20:4(8Z,11Z,14Z,17Z)/0:0)	Ruminococcaceae UCG-014	-0.304589	0.0352974	*	0.110382
PE(20:4(8Z,11Z,14Z,17Z)/0:0)	Ruminococcaceae UCG-005	-0.567421	2.60436e-05	***	0.000102315
PE(20:4(8Z,11Z,14Z,17Z)/0:0)	Parasutterella	-0.67073	1.82704e-07	***	6.21194e-06
PE(20:4(8Z,11Z,14Z,17Z)/0:0)	Christensenellaceae R-7 group	-0.795619	1.41074e-11	***	1.19913e-10
PE(20:4(8Z,11Z,14Z,17Z)/0:0)	Ruminococcaceae UCG-004	-0.558879	3.65011e-05	***	0.000112822
PE(20:4(8Z,11Z,14Z,17Z)/0:0)	Allobaculum	-0.752649	6.85698e-10	***	3.88562e-09
PE(20:4(8Z,11Z,14Z,17Z)/0:0)	Lachnospiraceae UCG-010	-0.664445	2.61032e-07	***	6.70146e-06
PE(20:4(8Z,11Z,14Z,17Z)/0:0)	Holdemania	-0.344938	0.0163501	*	0.0427617
PC(16:0/22:6(4E,7E,10E,13E,16E,19E))	Odoribacter	-0.303502	0.0359901	*	0.0393659
PC(16:0/22:6(4E,7E,10E,13E,16E,19E))	Blautia	-0.357873	0.0125114	*	0.0163611
PC(16:0/22:6(4E,7E,10E,13E,16E,19E))	Ruminococcaceae UCG-005	-0.479991	0.000555697	***	0.000944685
PC(16:0/22:6(4E,7E,10E,13E,16E,19E))	Christensenellaceae R-7 group	-0.486533	0.000454329	***	0.000532661
PC(16:0/22:6(4E,7E,10E,13E,16E,19E))	Ruminococcaceae UCG-004	-0.507738	0.000229879	***	0.000459759
PC(16:0/22:6(4E,7E,10E,13E,16E,19E))	Allobaculum	-0.46554	0.000855094	***	0.000937845
PC(16:0/22:6(4E,7E,10E,13E,16E,19E))	Lachnospiraceae UCG-010	-0.498362	0.000312385	***	0.00059006
PC(20:1(9Z)/0:0)	Odoribacter	-0.380274	0.00767255	**	0.0100333
PC(20:1(9Z)/0:0)	Blautia	-0.656916	3.95903e-07	***	4.48691e-06
PC(20:1(9Z)/0:0)	Intestinimonas	-0.374402	0.00874998	**	0.0135227
PC(20:1(9Z)/0:0)	Ruminococcaceae UCG-005	-0.341127	0.0176561	*	0.0200102
PC(20:1(9Z)/0:0)	Parasutterella	-0.41048	0.00375755	**	0.00473173
PC(20:1(9Z)/0:0)	Christensenellaceae R-7 group	-0.608902	4.38698e-06	***	6.77988e-06
PC(20:1(9Z)/0:0)	Ruminococcaceae UCG-004	-0.400898	0.00474585	**	0.0055641
PC(20:1(9Z)/0:0)	Allobaculum	-0.661323	3.10694e-07	***	5.2818e-07
PC(20:1(9Z)/0:0)	Lachnospiraceae UCG-010	-0.372012	0.0092245	**	0.0104544
PE(22:0/0:0)	Odoribacter	-0.361244	0.0116483	*	0.0144754
PE(22:0/0:0)	Blautia	-0.46455	0.000880127	***	0.00157496
PE(22:0/0:0)	Intestinimonas	-0.545672	6.0422e-05	***	0.000513587
PE(22:0/0:0)	Ruminococcaceae UCG-005	-0.654089	4.61552e-07	***	1.56928e-05
PE(22:0/0:0)	Parasutterella	-0.513753	0.000187933	***	0.000516488
PE(22:0/0:0)	Christensenellaceae R-7 group	-0.702479	2.62123e-08	***	6.85553e-08
PE(22:0/0:0)	Ruminococcaceae UCG-004	-0.513519	0.000189423	***	0.000402524
PE(22:0/0:0)	Allobaculum	-0.696142	3.93923e-08	***	7.44077e-08
PE(22:0/0:0)	Lachnospiraceae UCG-010	-0.509033	0.000220186	***	0.000440372
PE(22:0/0:0)	Holdemania	-0.461565	0.00095957	***	0.0108021
PC(18:1(9Z)/14:0)	Odoribacter	-0.397564	0.00513954	**	0.00698977
PC(18:1(9Z)/14:0)	Blautia	-0.364289	0.0109131	*	0.0148418
PC(18:1(9Z)/14:0)	Ruminococcaceae UCG-005	-0.437038	0.00189704	**	0.00257998
PC(18:1(9Z)/14:0)	Christensenellaceae R-7 group	-0.553825	4.43769e-05	***	5.58821e-05
PC(18:1(9Z)/14:0)	Ruminococcaceae UCG-004	-0.555099	4.22575e-05	***	0.000117829
PC(18:1(9Z)/14:0)	Allobaculum	-0.526151	0.000122578	***	0.000148845
PC(18:1(9Z)/14:0)	Lachnospiraceae UCG-010	-0.511417	0.000203314	***	0.000432041
PC(18:1(9Z)/14:0)	Holdemania	-0.335844	0.0196119	*	0.045442
PE(20:1(11Z)/0:0)	Odoribacter	-0.593845	8.61762e-06	***	3.52866e-05
PE(20:1(11Z)/0:0)	Blautia	-0.588952	1.06544e-05	***	5.17499e-05
PE(20:1(11Z)/0:0)	Intestinimonas	-0.583297	1.35566e-05	***	0.000214817
PE(20:1(11Z)/0:0)	Ruminococcaceae UCG-014	-0.303936	0.0357117	*	0.110382
PE(20:1(11Z)/0:0)	Ruminococcaceae UCG-005	-0.615376	3.24634e-06	***	3.67919e-05
PE(20:1(11Z)/0:0)	Parasutterella	-0.442582	0.00163329	**	0.00241442
PE(20:1(11Z)/0:0)	Christensenellaceae R-7 group	-0.735089	2.6926e-09	***	1.14436e-08
PE(20:1(11Z)/0:0)	Ruminococcaceae UCG-004	-0.621581	2.41703e-06	***	1.36965e-05
PE(20:1(11Z)/0:0)	Allobaculum	-0.708217	1.79608e-08	***	3.81667e-08
PE(20:1(11Z)/0:0)	Lachnospiraceae UCG-010	-0.547518	5.63844e-05	***	0.000159756
PE(20:1(11Z)/0:0)	Holdemania	-0.461885	0.00095078	***	0.0108021
PC(20:4(5Z,8Z,11Z,14Z)/18:1(11Z))	Odoribacter	-0.594715	8.29561e-06	***	3.52866e-05
PC(20:4(5Z,8Z,11Z,14Z)/18:1(11Z))	Blautia	-0.503915	0.000260781	***	0.000554161
PC(20:4(5Z,8Z,11Z,14Z)/18:1(11Z))	Intestinimonas	-0.479013	0.0005725	***	0.0019465
PC(20:4(5Z,8Z,11Z,14Z)/18:1(11Z))	Ruminococcaceae UCG-005	-0.571444	2.21426e-05	***	0.000102315
PC(20:4(5Z,8Z,11Z,14Z)/18:1(11Z))	Parasutterella	-0.39568	0.00537441	**	0.00652607
PC(20:4(5Z,8Z,11Z,14Z)/18:1(11Z))	Christensenellaceae R-7 group	-0.70466	2.27274e-08	***	6.43943e-08
PC(20:4(5Z,8Z,11Z,14Z)/18:1(11Z))	Ruminococcaceae UCG-004	-0.769111	1.70924e-10	***	5.8114e-09
PC(20:4(5Z,8Z,11Z,14Z)/18:1(11Z))	Allobaculum	-0.72334	6.3424e-09	***	1.65878e-08
PC(20:4(5Z,8Z,11Z,14Z)/18:1(11Z))	Lachnospiraceae UCG-010	-0.589294	1.04988e-05	***	5.9493e-05
PC(20:4(5Z,8Z,11Z,14Z)/18:1(11Z))	Holdemania	-0.354191	0.0135161	*	0.0427617
OHOHA-PS	Odoribacter	-0.607957	4.58161e-06	***	2.59624e-05
OHOHA-PS	Blautia	-0.497409	0.000322119	***	0.000644239
OHOHA-PS	Intestinimonas	-0.323029	0.025128	*	0.035598
OHOHA-PS	Ruminococcaceae UCG-005	-0.630044	1.59965e-06	***	2.7194e-05
OHOHA-PS	Parasutterella	-0.466332	0.000835538	***	0.00134888
OHOHA-PS	Christensenellaceae R-7 group	-0.809012	3.46631e-12	***	1.09553e-10
OHOHA-PS	Ruminococcaceae UCG-004	-0.643799	7.96114e-07	***	6.17395e-06
OHOHA-PS	Allobaculum	-0.7258	5.32025e-09	***	1.64444e-08
OHOHA-PS	Lachnospiraceae UCG-010	-0.652086	5.14056e-07	***	6.70146e-06
OHOHA-PS	Holdemania	-0.490631	0.000399644	***	0.0108021
